# Supplementary material for: Fish Consumption and the Risk of Depression: A Systematic Review and Meta-Analysis of Observational Studies
Source: Nutrients. 2025 Dec 18;17(24):3965. doi: 10.3390/nu17243965 (PMC12735933; doi:10.3390/nu17243965)
Supplement: Supplementary file 1 [file nutrients-17-03965-s001.zip]

Archive with 7 entries (7 files):
- Supplementary Table S4.pdf
- Supplementary Table S3.pdf
- Supplementary Table S2.pdf
- Supplementary Table S1.pdf
- Supplementary Figure Legand.pdf
- PRISMA_2020_checklist.pdf
- Supplementary Figure S1.png
